# Supplementary material for: Cistanche Species Mitogenomes Suggest Diversity and Complexity in Lamiales-Order Mitogenomes
Source: Genes (Basel). 2022 Oct 4;13(10):1791. doi: 10.3390/genes13101791 (PMC9602076; doi:10.3390/genes13101791)
Supplement: Supplementary file 1 [file genes-13-01791-s001.zip]

Archive with 2 entries (2 files):
- 2022-09-07Supplementary Figures.pdf
- 2022-09-07Supplementary Tables.xlsx
