# Supplementary material for: Cistanche Species Mitogenomes Suggest Diversity and Complexity in Lamiales-Order Mitogenomes
Source: Genes (Basel). 2022 Oct 4;13(10):1791. doi: 10.3390/genes13101791 (PMC9602076; doi:10.3390/genes13101791)
Supplement: Supplementary file 1 [file genes-13-01791-s001.zip › 2022-09-07Supplementary Tables.xlsx]

## Sheet: Table S1
Table S1 Sampling and sequencing data information
No.	Species	Sampling site	Sampling time	Illumina sequence Data (Gb)		Nanopore sequence Data (Gb)
				Raw Data	Clean Data	Raw Data	Clean Data
1	Cistanche tubulosa	Hotan Prefecture, Xin Jiang	2017-05-01	4.34	3.92	59.52	54.56
2	Cistanche salsa	Tacheng, Xin Jiang	2017-05-01	5.16	4.62	39.19	31.96
3	Cistanche deserticola	Alxa League, Inner Mongolia	2017-05-01	5.44	4.88	78.96	48

## Sheet: Table S2
Table S2 Mitochondrial genome information of 8 Lamiales species and 2 outgroups
Organism Name	Accession Number	Size(bp)	GC%	Genes	tRNA	Release Date
Boea hygrometrica	NC_016741.1	510519	43.27	66	27	2012-02-22
Mimulus guttatus	NC_018041.1	525671	45.14	70	24	2012-06-14
Ajuga reptans	NC_023103.1	352069	45.1	50	17	2013-12-20
Salvia miltiorrhiza	NC_023209.1	499236	44.39	167	22	2014-01-02
Hesperelaea palmeri	NC_031323.1	658522	44.47	71	19	2016-10-01
Castilleja paramensis	NC_031806.1	495499	43.52	68	29	2016-11-14
Utricularia reniformis	NC_034982.1	857234	43.98	142	25	2017-06-13
Rotheca serrata	NC_049064.1	482114	45.5	52	15	2020-06-28
Nicotiana tabacum	NC_006581.1	430597	44.96	156	23	2005-01-04
Solanum lycopersicum	MF034192.1	446257	45.07	39	27	2017-09-25

## Sheet: Table S3
Table S3 Mitochondrial genome information of Chenopodiaceae species used in HGT events prediction
Organism Name	Accession Number	Size(bp)	GC%	Genes	tRNA	Release Date
Beta macrocarpa	FQ378026.1	38522	43.89	192	26	2011-09-05
Beta vulgaris	NC_002511.2	368801	43.86	140	26	2000-07-27
Castilleja paramensis	NC_031806.1	495499	43.52	68	29	2016-11-14
Chenopodium quinoa	NC_041093.1	315003	43.83	30	-	2019-03-18
Spinacia oleracea	NC_035618.1	329613	43.41	29	-	24-Aug-2017
Suaeda glauca	NC_060419.1	47433	44.07	27	-	2022-02-11

## Sheet: Table S4
Table S4 Comparison of mitochondrial protein coding genes copy with 11 Lamiales mitogenomes
		Core genes																								Variable genes
Species	Genome size(kb)	atp1	atp4	atp6	atp8	atp9	ccmB	ccmC	ccmFc	ccmFn	cob	cox1	cox2	cox3	matR	mttB	nad1	nad2	nad3	nad4	nad4L	nad5	nad6	nad7	nad9	rpl2	rpl5	rpl10	rpl16	rpl23	rpl36	rps3	rps4	rps7	rps10	rps11	rps12	rps13	rps14	rps19	sdh3	sdh4
Ajuga reptans	352	1	1	1	1	1	1	1	1	1	1	1	1	1	1	1	1	1	1	1	1	1	1	1	1	1	0	0	0	1	0	1	1	0	0	0	1	1	0	0	0	0
Castilleja paramensis	495	1	1	1	1	1	1	1	1	1	1	1	1	1	1	1	1	1	1	1	1	1	1	1	1	0	1	1	1	0	0	1	1	0	1	0	1	1	1	0	1	0
Cistanche deserticola	1861	1	1	1	1	1	1	1	1	1	1	3	3	1	1	1	1	1	1	3	1	1	1	1	1	0	1	2	0	0	0	0	0	0	0	0	1	1	1	0	0	1
Cistanche salsa	1709	1	1	1	2	1	1	1	1	1	1	2	2	2	1	1	1	1	1	2	1	2	1	1	1	1	1	1	1	0	0	1	1	0	1	0	1	1	1	0	0	1
Cistanche tubulosa	3978	1	3	1	2	5	1	1	2	2	1	3	3	2	2	2	1	1	1	3	3	1	2	3	0	0	1	1	3	0	0	2	2	0	0	0	1	5	2	1	0	2
Erythranthe guttata	525	1	1	1	1	1	1	1	1	1	1	1	1	1	1	1	1	1	1	1	1	1	1	1	1	0	1	1	2	0	0	2	1	0	1	0	1	1	1	0	1	1
Dorcoceras hygrometricum	511	1	1	1	1	1	1	1	1	1	1	1	1	1	1	0	1	1	1	1	1	1	1	1	1	0	0	0	0	0	0	1	1	1	0	0	1	1	0	0	1	0
Hesperelaea palmeri	659	1	1	1	1	1	1	1	1	1	1	1	1	1	1	1	1	1	1	1	1	1	2	1	1	1	1	1	1	1	0	1	1	2	1	0	1	1	1	0	1	1
Utricularia reniformis	857	1	1	1	1	1	1	2	1	1	1	1	1	1	1	1	1	1	1	1	1	1	1	1	1	2	1	1	0	1	1	1	1	0	1	1	1	1	1	0	1	1
Salvia miltiorrhiza	499	1	1	1	1	1	1	1	1	1	1	1	1	1	1	1	1	1	1	1	1	1	1	1	1	1	1	1	1	1	0	1	1	1	1	0	1	1	1	0	0	0
Rotheca serrata	482	1	1	1	1	1	1	1	1	1	1	1	1	1	1	1	1	1	1	1	1	1	1	1	1	1	1	1	1	1	0	1	1	0	1	0	1	1	1	0	0	0

## Sheet: Table S5
Table S5 Mitochondrial genome information of parasitic plants
Organism Name	Accession Number	Size(bp)	GC%	Genes	tRNA	Release Date
Castilleja paramensis	NC_031806.1	495499	43.52	68	29	2016-11-14
Cynomorium coccineum	KX270753 - KX270801	1106389	44.3	-	-	2018-07-05
Epirxanthes elongata	NC_046014.1	365168	43.96	54	13	2020-03-07
Lophophytum mirabile	KU992322-KU992380;KX792461	821919	44.5	56	9	2020-09-18
Viscum album	NC_029039.1	565432	45.87	-	-	2016-01-05
Viscum scurruloideum	KT022222,KT022223	65873	47.4	-	-	2015-07-01

## Sheet: Table S6 
Table S6 Comparison of mitochondrial protein coding genes copy with 9 parasitic plant mitogenomes
		Core genes																								Variable genes
Species	Genome size(kb)	atp1	atp4	atp6	atp8	atp9	ccmB	ccmC	ccmFc	ccmFn	cob	cox1	cox2	cox3	matR	mttB	nad1	nad2	nad3	nad4	nad4L	nad5	nad6	nad7	nad9	rpl2	rpl5	rpl10	rpl16	rps1	rps3	rps4	rps7	rps10	rps12	rps13	rps14	rps19	sdh3	sdh4
Castilleja paramensis	495	1	1	1	1	1	1	1	1	1	1	1	1	1	1	1	1	1	1	1	1	1	1	1	1	0	1	1	1	0	1	1	0	1	1	1	1	0	1	0
Cistanche deserticola	1861	1	1	1	1	1	1	1	1	1	1	3	3	1	1	1	1	1	1	3	1	1	1	1	1	0	1	2	0	0	0	0	0	0	1	1	1	0	0	1
Cistanche salsa	1709	1	1	1	2	1	1	1	1	1	1	2	2	2	1	1	1	1	1	2	1	2	1	1	1	1	1	1	1	0	1	1	0	1	1	1	1	0	0	1
Cistanche tubulosa	3978	1	3	1	2	5	1	1	2	2	1	3	2	2	2	2	1	1	1	3	3	1	2	3	0	0	1	1	3	0	2	2	0	0	1	5	2	1	0	2
Cynomorium coccineum	1106	1	1	2	3	3	2	1	2	1	1	4	3	2	1	0	5	2	1	1	1	2	1	1	2	0	2	0	1	1	2	1	2	2	1	1	1	1	1	1
Epirxanthes elongata	365	1	1	1	1	1	1	1	1	1	1	1	1	1	3	0	1	1	1	1	1	1	1	1	2	0	1	1	0	2	1	1	0	1	1	0	0	0	0	0
Lophophytum mirabile	822	1	1	1	2	3	1	1	1	1	1	1	1	1	1	1	0	2	1	1	1	3	1	1	1	1	1	2	2	0	1	2	0	1	2	0	1	2	0	2
Viscum album	565	1	0	1	0	1	1	1	1	1	1	1	1	1	1	0	0	0	0	0	0	0	0	0	0	0	0	0	0	0	0	0	0	0	1	0	0	0	0	0
Viscum scurruloideum	66	1	1	1	1	1	0	1	1	1	1	1	1	1	0	1	0	0	0	0	0	0	0	0	0	0	0	0	1	1	1	1	0	1	1	0	0	0	1	1

## Sheet: Table S7
Table S7 List of potential MTPTs of C.deserticola
Chromosome	Length(bp)	gene
chr1	170	rpl2 fragment
chr1	276	ycf2 fragment
chr1	48	rrn23 fragment
chr1	718	rrn16S fragment
chr1	387	ycf2 fragment
chr1	888	rrn16S fragment
chr2	72	trnV-GAC
chr2	888	rrn16S fragment
chr2	72	trnN-GUU
chr2	199	rps14 fragment
chr2	64	trnM-CAU
chr2	216	ycf2 fragment
chr2	902	rrn23 fragment
chr2	105	rrn23 fragment
chr2	127	rrn23 fragment
chr2	116	rrn23 fragment
chr2	92	rrn5 fragment
chr2	141	rrn23 fragment
chr2	141	rrn23 fragment
chr2	141	rrn23 fragment
chr2	61	ycf2 fragment
chr2	53	rrn16S fragment
chr2	391	rrn23 fragment
chr2	36	ycf2 fragment
chr2	74	trnW-CCA
chr3	61	ycf2 fragment
chr3	718	rrn16S fragment
chr3	72	trnV-GAC
chr4	53	trnS-GGA
chr4	42	rrn16S fragment
chr4	86	trnS-GGA
chr4	29	trnS-GCU
chr4	718	rrn16S fragment
chr4	74	trnW-CCA
chr4	193	rps4 fragment
chr4	86	trnS-GGA
chr4	28	trnS-GCU
chr4	141	rrn23 fragment

## Sheet: Table S8
Table S8 List of potential MTPTs of C.salsa
Chromosome	Length(bp)	gene
chr1	86	trnS-GGA
chr1	72	trnN-GUU
chr1	193	rps4 fragment
chr1	86	trnS-GGA
chr1	141	rrn23 fragment
chr1	74	trnD-GUC
chr2	74	trnW-CCA
chr2	72	trnN-GUU
chr2	199	rps14 fragment
chr2	64	trnM-CAU
chr2	194	rrn16S
chr2	216	ycf2 fragment
chr2	193	rps4 fragment
chr2	170	rpl2 fragment
chr2	86	trnS-GGA
chr2	140	rrn23 fragment
chr2	74	trnD-GUC
chr2	1041	rrn23 fragment
chr2	141	rrn23 fragment
chr2	53	trnS-GGA
chr2	61	ycf2 fragment
chr2	718	rrn16S fragment
chr2	48	rrn23 fragment
chr2	86	trnS-GGA
chr2	387	ycf2 fragment
chr2	276	ycf2 fragment
chr4	127	rrn23 fragment
chr4	116	rrn23 fragment
chr5	42	rrn16S fragment
chr5	396	ycf2 fragment
chr5	72	trnV-GAC
chr5	888	rrn16S fragment
chr5	105	rrn23 fragment

## Sheet: Table S9
Table S9 List of potential MTPTs of C.tubulosa
Chromosome	Length(bp)	gene
chr1	888	rrn16S fragment
chr1	125	rrn23 fragment
chr1	128	ycf2 fragment
chr1	74	trnD-GUC
chr2	580	ycf1 fragment
chr2	72	trnN-GUU
chr2	187	rrn23 fragment
chr2	243	accD fragment
chr2	53	rrn16S fragment
chr3	81	ycf2 fragment
chr3	29	rrn16S fragment
chr3	415	rrn23 fragment
chr3	272	rrn23 fragment
chr4	187	rrn23 fragment
chr4	125	rrn23 fragment
chr4	31	accD fragment
chr4	243	accD fragment
chr4	110	ycf2 fragment
chr4	580	ycf1 fragment
chr4	74	trnD-GUC
chr4	81	ycf2 fragment
chr4	53	rrn16S fragment
chr4	72	trnN-GUU
chr4	116	rrn16S fragment
chr4	138	rpl2 fragment
chr5	257	ycf2 fragment
chr5	125	rrn23 fragment
chr5	74	trnD-GUC
chr6	239	rrn23 fragment
chr6	239	rrn23 fragment
chr6	192	rrn23 fragment
chr6	192	rrn23 fragment
chr6	110	ycf2 fragment
chr6	108	rrn16S fragment
chr7	54	trnR-ACG
chr7	129	rrn5 fragment
chr7	108	rrn16S fragment
chr7	110	ycf2 fragment
chr10	128	ycf2 fragment
chr12	77	ycf2 fragment

## Sheet: Table S10
Table S10 Types and numbers of SSRs in the Cistanche mitogenome.
SSR type	Repeat unit	Species
		C.tubulosa	C.salsa	C.deserticola
Mono	A/T	89	22	24
	C/G	1	2	-
Di	AC/GT	1	1	2
	AG/CT	10	3	6
	AT/AT	12	3	2
Tri	AAT/ATT	9	2	2
	ATC/ATG	2	1	3
	AAG/CTT	7	2	5
	ACT/AGT	2	-	-
	AGG/ATG	-	1	-
In total		133	37	44

[truncated: 10 more sheets: Table S11, Table S12, Table S13, Table S14, Table S15, Table S16, Table S17, Table S18, Table S19, Table S20]
